# Supplementary material for: Physiological Predictors of Maximal Incremental Running Performance
Source: Front Physiol. 2020 Aug 5;11:979. doi: 10.3389/fphys.2020.00979 (PMC7419685; doi:10.3389/fphys.2020.00979)
Supplement: Supplementary file 1 [file Table_1.xlsx]

## Sheet: Dados Regressão
dataset from Lanferdini et al., Physiological Predictors of Maximal Incremental Running Performance, Frontiers in Physiology, 2020
vVO2max (km/h)	3000m performance (s)	VO2max (ml/kg/min)	VT2 (ml/kg/min)	VT1 (ml/kg/min)	RE12 (ml/kg/min)	RE16 (ml/kg/min)	Cmet12 (J/kg/m)	Cmet16 (J/kg/m)	SJ (cm)	SJ_W (W)	SJ_W_kg (W/kg)	CMJ (cm)	CMJ_W (W)	CMJ_W_kg (W/kg)	DeltaCMJ/SJ (%)	CMJ/SJ (cm)	CMJ-SJ (cm)	DeltaCMJ/SJ (%)	CMJ/SJ (W)	CMJ-SJ (W)	Age (years)	Body mass (kg)	Stature (cm)	HRrmax (bpm)
22	578	67.3	55.7	43.1	39.6174	49.4331	3.57303	3.44907	36.2892	1834.95	26.18	37.6356	1868.68	26.66	3.71026	1.0371	1.34642	1.8382	1.01838	33.73	42	70.1	177	171
20	684	57.8	51.8	38.4	38.4159	49.0939	3.34859	3.34833	31.1487	1743.68	24.25	33.9274	1819.8	25.31	8.9207	1.08921	2.77868	4.36548	1.04365	76.12	33	71.9	173	182
20	633	65.1	56.3	40.1	40.4783	52.5812	3.63478	3.67466	33.7985	1783.5	25.26	34.8364	1810.67	25.65	3.07084	1.03071	1.0379	1.52341	1.01523	27.17	24	70.6	174	187
20	656	59.3	52.2	36.6	38.4175	49.7055	3.455	3.47595	35.4931	1853.55	25.89	39.8409	1963.79	27.43	12.2497	1.1225	4.34779	5.94751	1.05948	110.24	26	71.6	180	180
21	607	61.5	55.6	37.2	41.1613	52.6118	3.75028	3.71014	37.2291	1667.67	26.51	38.318	1691.88	26.9	2.92489	1.02925	1.08891	1.45173	1.01452	24.21	36	62.9	170	201
20	669	60.1	56.6	41.3	40.6455	52.2453	3.64149	3.64025	30.902	1531.44	24.16	32.5232	1571.1	24.78	5.24635	1.05246	1.62123	2.58972	1.0259	39.66	48	63.4	182	184
20	629	61.3	57.9	44.9	40.0878	50.8994	3.5751	3.52868	29.9249	1568.84	23.77	30.6562	1587.9	24.06	2.4439	1.02444	0.731336	1.21491	1.01215	19.06	35	66	168	193
23	560	74.5	62.7	40.3	39.3292	52.2684	3.56693	3.68931	27.3189	1305.92	22.71	27.2033	1303.16	22.66	-0.42328	0.995767	-0.115635	-0.211345	0.997887	-2.76	22	57.5	174	199
20	718	50.5	35.9	27.6	37.3663	46.2365	3.49386	3.31561	29.0828	1776.26	23.43	32.02	1863.79	24.59	10.0991	1.10099	2.93711	4.92777	1.04928	87.53	38	75.8	169	198
22	588	65.5	55.2	38.2	40.1637	53.232	3.54727	3.68468	31.0252	1786.21	24.2	35.0983	1899.84	25.74	13.1284	1.13128	4.07311	6.36151	1.06362	113.63	32	73.8	181	184
20	664	56.1	48.1	36.6	37.4297	50.1823	3.26796	3.45045	22.568	1655.54	20.64	25.1638	1748.16	21.8	11.5018	1.11502	2.59573	5.59455	1.05595	92.62	34	80.2	186	182
22	632	73.2	60.5	50.7	46.8206	54.227	4.25948	3.77509	27.9007	1271.56	22.95	29.0828	1298.22	23.43	4.23682	1.04237	1.1821	2.09664	1.02097	26.66	26	55.6	160	194
19	684	73.2	57.2	39.7	49.1004	61.4869	4.56029	4.39101	30.4115	1646.24	23.96	34.1859	1745.41	25.41	12.4111	1.12411	3.7744	6.02403	1.06024	99.17	29	68.7	171	189
21	608	68.4	57.7	38.72	40.1813	55.2016	3.61021	3.88488	34.7058	1587.13	25.6	33.9274	1569.23	25.31	-2.24292	0.977571	-0.778424	-1.12782	0.988722	-17.9	38	62	168	170
19	668	65.6	56.8	38.71	44.7835	57.2196	3.96928	3.95163	30.902	1599.08	24.16	31.2724	1605.45	24.25	1.1988	1.01199	0.370454	0.398354	1.00398	6.37	24	66.2	172	173
19	702	59.9	52.1	36.9	44.4486	55.7811	4.16788	4.01409	26.1736	1409.42	22.23	28.0179	1458.23	23	7.04634	1.07046	1.84428	3.46313	1.03463	48.81	42	63.4	160	197
20	663	60.3	46.7	30.8	40.5895	52.7365	3.64111	3.68285	24.5016	1383.01	21.51	26.6288	1441.8	22.42	8.68179	1.08682	2.12718	4.25087	1.04251	58.79	40	64.3	169	171
20	679	58	47	34.7	39.4735	53.0173	3.57266	3.74099	23.8482	1409.01	21.22	25.275	1450.55	21.85	5.98259	1.05983	1.42674	2.94817	1.02948	41.54	43	66.4	177	166
19	683	56.8	47.8	23.1	40.6455	52.2453	3.64149	3.64025	24.3921	1321.98	21.46	25.6101	1354.58	21.99	4.99357	1.04994	1.21803	2.466	1.02466	32.6	45	62.1	177	179
25	562	69.3	55.6	34.9	38.76	48.118	3.43492	3.30962	39.145	1954.72	27.19	39.145	1954.72	27.19	0	1	0	0	1	0	24	71.9	183	184
vVO2max (km/h)	velocity associated with maximal oxygen consumption
3000m performance (s)	performance at 3000m test
VO2max (ml/kg/min)	maximal oxygen consumption
VT2 (ml/kg/min)	second ventilatory threshold
VT1 (ml/kg/min)	first ventilatory threshold
RE12 (ml/kg/min)	running economy at 12 km/h
RE16 (ml/kg/min)	running economy at 16 km/h
Cmet12 (J/kg/m)	metabolic cost at 12 km/h
Cmet16 (J/kg/m)	metabolic cost at 16 km/h
SJ (cm)	squat jump performance
SJ_W (W)	squat jump power
SJ_W_kg (W/kg)	squat jump power normalized
CMJ (cm)	counter movement jump
CMJ_W (W)	counter movement jump power
CMJ_W_kg (W/kg)	counter movement jump power normalized
DeltaCMJ/SJ (%)	eccentric utilization ratio (EUR) delta percentage between height values of counter movement jump and squat jump
CMJ/SJ (cm)	eccentric utilization ratio (EUR) relation between height of counter movement jump and squat jump
CMJ-SJ (cm)	eccentric utilization ratio (EUR) subtracting the height values from the counter movement jump to squat jump
DeltaCMJ/SJ (%)	eccentric utilization ratio (EUR) delta percentage between power values of counter movement jump and squat jump
CMJ/SJ (W)	eccentric utilization ratio (EUR) relation between power of counter movement jump and squat jump
CMJ-SJ (W)	eccentric utilization ratio (EUR) subtracting the power values from the counter movement jump to squat jump
Age
Body mass (kg)
Stature (cm)
HRrmax (bpm)	maximal heart rate
